# Supplementary material for: NFAT Factors Are Dispensable for the Development but Are Critical for the Maintenance of Foxp3+ Regulatory T Cells
Source: Cells. 2022 Apr 20;11(9):1397. doi: 10.3390/cells11091397 (PMC9104130; doi:10.3390/cells11091397)
Supplement: Supplementary file 1 [file cells-11-01397-s001.zip]

Archive with 1 entries (1 files):
- cells-1653315-supplementary.pdf
